# Supplementary material for: Island Evolution and Systematic Revision of Comoran Snakes: Why and When Subspecies Still Make Sense
Source: PLoS One. 2012 Aug 24;7(8):e42970. doi: 10.1371/journal.pone.0042970 (PMC3427315; doi:10.1371/journal.pone.0042970)
Supplement: Table S1 — Morphological data on specimens of Lycodryas from the Comoro islands and Liophidium mayottensis . (XLS) [file pone.0042970.s001.xls]

## Sheet: Lycodryas
Lycodryas	(specimens from the Comoros)
bold = type specimens
No	Island	Sex	SVL	TL	SL	DE	SN	IO	TL/SVL	SL/SVL	TL/SL	DE/SL	SN/SL	IO/SL	MD	MDA	MDP	V	SC	SCDIV	Anal	SLAB			ILAB			PRO			POO			L			SLCE			Ventral line
			(Snout-vent length)	(Tail length)	(Skull length)	(Diameter eye)	(Snout length = snout tip to eye)	(Interocular distance = distance between eyes)							(Middorsal scale rows)	(MD anterior = 10 scale rows after head)	(MD posterior = before cloaca)	(Ventral scales)	(Subcaudal scales)	(Divided SC)	(Anal shield)	(Supralabials)			(Infralalbials)			(Preoculars)			(Postoculars)			(Loreal)			(No of SLAB in contact with eye)
																						left	right	total	left	right	total	left	right	total	left	right	total	left	right	total	left	right	total
BMNH 1946.1.21.47	Anjouan	m	49.7	16.8	14.6	2.6	4.2	4.7	0.338028	0.293763	11.5068	0.178082	0.287671	0.321918	19	23	15	243	126	49	2	8	8	8	8	8	8	1	1	1	3	3	3	1	1	1	2	2	2	0
BMNH 1946.1.5.20	Anjouan	m	62.1	14.6	16	3	5.5	5.7	0.235105	0.257649	9.125	0.1875	0.34375	0.35625	19	20	14	259	85	62	2	9	9	9	10	10	10	1	1	1	3	3	3	1	1	1	2	2	2	0
MNHN 1957-734	Anjouan	m	52.7	16.9	19.8	2.7	6.3	5.9	0.320683	0.375712	8.53535	0.136364	0.318182	0.29798	19	20	15	234	100	23	2	9	8	8.5	10	9	9.5	1	1	1	3	3	3	1	1	1	3	3	3	0
MNHN 1957-735	Anjouan	?	51.6	17.6	15.8	2.8	5.1	4.8	0.341085	0.306202	11.1392	0.177215	0.322785	0.303797	19	21	16	251	115	21	2	9	9	9	10	10	10	1	1	1	3	3	3	1	1	1	2	2	2	0
ZSM 38/2010	Anjouan	m	68.8	18	22.4	3.3	6.9	6.4	0.261628	0.325581	8.03571	0.147321	0.308036	0.285714	19	21	15	233	87	60	2	9	8	8.5	10	10	10	1	1	1	3	3	3	1	1	1	3	3	3	0
ZSM 39/2010	Anjouan	f	70.4	17.1	26.3	3.5	8.2	7.2	0.242898	0.37358	6.5019	0.13308	0.311787	0.273764	19	19	15	235	86	86	2	8	8	8	10	10	10	1	1	1	3	3	3	1	1	1	2	2	2	0
ZSM 40/2010	Anjouan	f	86.7	18.5	24.3	3.4	7.4	6.6	0.213379	0.280277	7.61317	0.139918	0.304527	0.271605	19	21	15	239	100	79	2	9	9	9	10	10	10	1	1	1	3	3	3	1	1	1	2	2	2	0
BMNH 1985.338	Grand Comoro	m	62	15.6	22.5	3.4	7	7.3	0.251613	0.362903	6.93333	0.151111	0.311111	0.324444	17	?	?	240	98	84	2	8	8	8	10	10	10	1	1	1	3	3	3	1	1	1	3	3	3	0
MNHN 1890-31	Grand Comoro	m	62.1	17.7	17	3.2	6.5	5.8	0.285024	0.273752	10.4118	0.188235	0.382353	0.341176	19	20	14	248	105	25	2	9	9	9	10	10	10	1	1	1	3	3	3	1	1	1	3	3	3	0
MNHN 1899-214	Grand Comoro	m	60.9	15.7	22.2	3.1	7.4	6.4	0.2578	0.364532	7.07207	0.13964	0.333333	0.288288	19	24	17	241	86	17	2	8	8	8	9	9	9	1	1	1	2	3	2.5	1	1	1	3	3	3	0
MNHN 1978-2925	Grand Comoro	m	59.9	14.8	19.1	3.1	6.1	5.7	0.247078	0.318865	7.74869	0.162304	0.319372	0.298429	19	22	15	253	84	17	2	9	10	9.5	10	10	10	1	1	1	3	3	3	1	1	1	?	?	?	0
MNHN 1902-392	Grand Comoro	m	61.5	17.6	20	3.1	6.2	6.1	0.286179	0.325203	8.8	0.155	0.31	0.305	19	20	15	247	93	17	2	8	8	8	10	10	10	1	1	1	3	3	3	1	1	1	3	3	3	0
MNHN 1902-393	Grand Comoro	m	62.7	14.5	18.1	2.9	5.7	6.7	0.23126	0.288676	8.01105	0.160221	0.314917	0.370166	19	21	15	238	93	21	2	8	8	8	10	10	10	1	1	1	2	3	2.5	1	1	1	3	3	3	0
MNHN 1957-732	Grand Comoro	f	63.4	16.4	23.4	2.8	7.2	7.1	0.258675	0.369085	7.00855	0.119658	0.307692	0.303419	19	20	15	260	85	17	2	8	9	8.5	9	9	9	1	1	1	3	3	3	1	1	1	3	3	3	0
MNHN 1961-657	Grand Comoro	f	59.7	18.3	17	2.5	5.6	5.6	0.306533	0.284757	10.7647	0.147059	0.329412	0.329412	17	23	13	249	112	37	2	9	9	9	11	11	11	1	1	1	3	3	3	1	1	1	3	3	3	0
MNHN 1899-213	Grand Comoro	f	57.1	16.6	22.3	3.1	7.2	6.4	0.290718	0.390543	7.44395	0.139013	0.32287	0.286996	19	23	15	232	94	11	2	9	9	9	11	11	11	1	2	1.5	3	3	3	1	1	1	2	2	2	0
MNHN 1902-394	Grand Comoro	?	40.2	11.4	13.7	2.5	4.3	4.7	0.283582	0.340796	8.32117	0.182482	0.313869	0.343066	19	21	15	251	98	21	2	9	9	9	11	11	11	1	1	1	3	3	3	1	1	1	3	3	3	0
MNHN 1902-395	Grand Comoro	?	41	10.9	13.9	2.4	4.3	4.2	0.265854	0.339024	7.84173	0.172662	0.309353	0.302158	19	20	15	245	97	9	2	9	8	8.5	11	11	11	1	1	1	3	3	3	1	1	1	3	3	3	0
ZSM 321/2002	Grand Comoro	f	63.9	17.5	21.5	2.9	6.9	6.6	0.273865	0.336463	8.13953	0.134884	0.32093	0.306977	19	21	17	238	94	86	2	9	9	9	9	9	9	1	1	1	3	3	3	1	1	1	3	?	3	0
ZSM 703/2000	Grand Comoro	f	56.1	15	19.1	3	5.8	5.6	0.26738	0.340463	7.8534	0.157068	0.303665	0.293194	19	21	18	243	96	86	2	9	8	8.5	9	9	9	1	1	1	3	3	3	1	1	1	3	2	2.5	0
ZFMK 45944	Grand Comoro	f	64.1	17.6	23.8	3.5	7.5	7.3	0.274571	0.371295	7.39496	0.147059	0.315126	0.306723	19	?	?	240	99	91	2	8	9	8.5	10	10	10	1	1	1	2	3	2.5	1	1	1	3	3	3	0
ZMB 19226-1	Grand Comoro	m	58.2	17.4	17.7	2.6	5.5	5.3	0.298969	0.304124	9.83051	0.146893	0.310734	0.299435	19	?	?	257	106	88	2	8	7	7.5	10	10	10	1	1	1	3	3	3	1	1	1	3	?	3	0
ZMB 19226-2	Grand Comoro	m	45.4	13.6	13.7	2.4	4.5	5.1	0.299559	0.301762	9.92701	0.175182	0.328467	0.372263	19	?	?	248	116	101	2	9	9	9	10	10	10	1	1	1	3	3	3	1	1	1	3	3	3	0
ZMB 19226-3	Grand Comoro	f	45.7	12.8	13.4	2.5	4.3	4.7	0.280088	0.293217	9.55224	0.186567	0.320896	0.350746	19	?	?	237	111	82	2	8	8	8	10	10	10	1	1	1	3	2	2.5	1	1	1	3	3	3	0
ZSM 1679/2008	Grand Comoro	m	65	17.4	22.6	3.3	7.4	6.1	0.267692	0.347692	7.69912	0.146018	0.327434	0.269912	19	23	17	239	90	16	2	9	9	9	10	10	10	1	1	1	3	3	3	1	1	1	3	3	3	0
ZSM 41/2010	Grand Comoro	m	53.5	13.7	18	2.7	5.1	5.4	0.256075	0.336449	7.61111	0.15	0.283333	0.3	19	21	15	233	87	77	2	8	8	8	10	10	10	1	1	1	3	3	3	1	1	1	3	3	3	0
SMF 19631	Mayotte	m	50.4	?	24.9	3.6	8.2	7.3	?	0.494048	?	0.144578	0.329317	0.293173	19	?	?	227	?	?	2	8	8	8	9	9	9	1	1	1	3	3	3	1	1	1	3	3	3	1
MNHN 2001-647	Mayotte	m	58.6	?	16.9	3.2	5.2	5.6	?	0.288396	?	0.189349	0.307692	0.331361	19	19	17	261	?	?	2	8	8	8	9	9	9	1	1	1	3	3	3	1	1	1	2	2	2	1
MNHN 1884-516	Mayotte	f	65.3	15.1	18.4	3	6.1	5.7	0.23124	0.281776	8.20652	0.163043	0.331522	0.309783	19	21	15	238	84	84	2	8	8	8	9	9	9	1	1	1	3	3	3	1	1	1	2	2	2	0
MNHN 1884-517	Mayotte	f	57.6	18.1	18.3	3.2	5.3	6	0.314236	0.317708	9.89071	0.174863	0.289617	0.327869	19	20	16	236	97	30	2	8	8	8	9	9	9	1	1	1	3	3	3	1	1	1	3	3	3	0
MNHN 1884-518	Mayotte	f	51.2	17.3	14.6	2.5	4.6	5	0.337891	0.285156	11.8493	0.171233	0.315068	0.342466	17	19	14	240	117	67	2	8	8	8	9	9	9	1	1	1	3	3	3	1	1	1	3	3	3	0
ZSM 665/2000	Mayotte	m	63	19.5	20.9	?	?	?	0.309524	0.331746	9.33014	?	?	?	19	21	19	235	?	?	2	9	8	8.5	9	9	9	1	1	1	3	3	3	1	1	1	?	?	?	1
ZSM 42/2010	Mayotte	m	75.7	21.8	18	3.8	7.4	7.1	0.287979	0.237781	12.1111	0.211111	0.411111	0.394444	19	19	15	231	84	36	2	8	8	8	9	9	9	1	1	1	3	3	3	1	1	1	3	3	3	1
ZSM 311/2002	Moheli	f	51.4	15.6	15.3	2.6	4.9	4.3	0.303502	0.297665	10.1961	0.169935	0.320261	0.281046	19	21	15	255	111	73	2	8	8	8	9	9	9	1	1	1	3	3	3	1	1	1	2	2	2	0
ZSM 312/2002	Moheli	m	79.6	19.1	30.3	3.5	9.3	8.8	0.23995	0.380653	6.30363	0.115512	0.306931	0.290429	19	21	16	247	77	72	2	8	8	8	10	9	9.5	1	1	1	3	3	3	1	1	1	2	2	2	0
MNHN 8702	Moheli	m	75.1	22.2	26.7	3.2	8.4	7.6	0.295606	0.355526	8.31461	0.11985	0.314607	0.284644	19	19	17	234	104	29	2	8	8	8	9	9	9	1	1	1	3	3	3	1	1	1	2	2	2	0
ZMB 19227	Moheli	m	78.9	21.8	30.5	3.4	10.1	9.7	0.276299	0.386565	7.14754	0.111475	0.331148	0.318033	17	?	?	237	140	129	2	8	8	8	10	10	10	1	1	1	3	3	3	1	1	1	2	2	2	0
ZSM 1682/2008	Moheli	f	69.5	17.6	25.2	3.4	8.1	7.3	0.253237	0.36259	6.98413	0.134921	0.321429	0.289683	19	23	15	249	113	17	2	8	8	8	9	9	9	1	1	1	3	3	3	1	1	1	2	2	2	0
SMF 19629 -1	Moheli	m	74.6	15.6	23.5	3.13	7.6	7.58	0.209115	0.315013	6.6383	0.133191	0.323404	0.322553	17	19	15	246	?	?	2	8	8	8	10	11	10.5	1	1	1	3	3	3	1	1	1	2	2	2	0
SMF 19629 -2	Moheli	f	56	15.3	17.6	2.69	5.69	6.2	0.273214	0.314286	8.69318	0.152841	0.323295	0.352273	19	21	15	241	92	15	2	8	8	8	10	10	10	1	1	1	3	3	3	1	1	1	3	2	2.5	0
SMF 19629 -3	Moheli	f	56.1	17.4	15.5	2.75	5.15	4.82	0.31016	0.276292	11.2258	0.177419	0.332258	0.310968	19	19	15	252	132	44	2	8	8	8	10	10	10	1	1	1	3	3	3	1	1	1	2	2	2	0
ZSM 43/2010	Moheli	m	83.5	21.2	27.9	3.4	8.5	8.1	0.253892	0.334132	7.59857	0.121864	0.304659	0.290323	19	23	15	231	81	65	2	8	8	8	9	9	9	1	1	1	3	3	3	1	1	1	2	2	2	0
ZSM 44/2010	Moheli	m	77.1	20	26.2	3.7	7.9	7.5	0.259403	0.339818	7.63359	0.141221	0.301527	0.28626	19	21	15	239	87	66	2	8	8	8	10	10	10	1	1	1	3	3	3	1	1	1	2	3	2.5	0
ZSM 45/2010	Moheli	f	49.1	?	16.4	2.4	4.3	4.8	?	0.334012	?	0.146341	0.262195	0.292683	19	?	?	233	?	?	2	8	8	8	9	10	9.5	1	1	1	3	3	3	1	1	1	2	2	2	0
																																							3.22581
																																							3.22581
																																							6.45161
																																							9.67742
																																							12.9032
																																							19.3548

## Sheet: Liophidium
Liophidium mayottensis
No	Island	Sex	SVL	TL	SL	DE	SN	IO	TL/SVL	SL/SVL	TL/SL	DE/SL	SN/SL	IO/SL	MD	MDA	MDP	V	SC	Anal	SLAB			ILAB			PRO			POO			L			SLCE			Dots on ventral shield
			(Snout-vent length)	(Tail length)	(Skull length)	(Diameter eye)	(Snout length = snout tip to eye)	(Interocular distance = distance between eyes)							(Middorsal scale rows)	(MD anterior = 10 scale rows after head)	(MD posterior = before cloaca)	(Ventral scales)	(Subcaudal scales)	(Anal shield)	(Supralabials)			(Infralalbials)			(Preoculars)			(Postoculars)			(Loreal)			(No of SLAB in contact with eye)
																					left	right	total	left	right	total	left	right	total	left	right	total	left	right	total	left	right	total	anteriorly	midventral	posteriorly	maximum
MNHN 1884-507	Mayotte	m	67.7	27.1	29.4	4	8	7.5	0.400295	0.434269	0.921769	0.136054	0.272109	0.255102	19	22	16	187	110	2	8	8	8	9	8	8.5	2	2	2	2	2	2	2	2	2	2	2	2	3	5	2	5
MNHN 1884-508	Mayotte	m	57	24.3	25.6	3.6	6	4.6	0.426316	0.449123	0.949219	0.140625	0.234375	0.179687	19	20	17	186	95	2	8	8	8	9	9	9	2	2	2	2	2	2	2	2	2	2	2	2	2	6	1	6
MNHN 1986-1387	Mayotte	m	62	15	25.1	3.5	6.6	5.9	0.241935	0.404839	0.59761	0.139442	0.262948	0.23506	19	21	17	187	?	2	8	8	8	9	9	9	2	2	2	2	2	2	2	2	2	2	2	2	2	6	5	6
FGZC 3220	Mayotte	m	61.5	25.6	26.2	3.8	7.7	7.9	0.41626	0.426016	0.977099	0.145038	0.293893	0.301527	19	23	17	187	103	2	8	8	8	9	9	9	2	2	2	2	3	2.5	2	2	2	2	2	2	2	6	2	6
MNHN 1887-74	Mayotte	f	37	16.8	14	3.1	4.9	4.3	0.454054	0.378378	1.2	0.221429	0.35	0.307143	19	20	16	188	108	2	8	8	8	9	9	9	2	2	2	2	2	2	2	2	2	2	2	2	2	6	3	6
MNHN 1884-509	Mayotte	f	52	21.2	22.2	3.3	6.6	6.2	0.407692	0.426923	0.954955	0.148649	0.297297	0.279279	19	21	16	189	100	2	8	8	8	9	9	9	2	2	2	2	2	2	2	2	2	2	2	2	2	6	1	6
MNHN 1956-112	Mayotte	f	69.7	28.1	30.7	3.5	8	8.2	0.403156	0.440459	0.915309	0.114007	0.260586	0.267101	19	22	17	189	105	2	8	8	8	9	9	9	3	2	2.5	2	2	2	2	2	2	2	2	2	0	6	0	6
MNHN 3391	Mayotte	f	68.5	25.5	31.6	4.2	8.4	8.3	0.372263	0.461314	0.806962	0.132911	0.265823	0.262658	19	21	17	188	96	2	9	8	8.5	9	10	9.5	2	2	2	2	2	2	2	2	2	2	2	2	2	7	1	7
